# Supplementary material for: KLF9 Aggravates Streptozotocin-Induced Diabetic Cardiomyopathy by Inhibiting PPARγ/NRF2 Signalling
Source: Cells. 2022 Oct 27;11(21):3393. doi: 10.3390/cells11213393 (PMC9656075; doi:10.3390/cells11213393)
Supplement: Supplementary file 1 [file cells-11-03393-s001.zip]

Archive with 1 entries (1 files):
- cells-1923415-supplementary.pdf
